# Supplementary material for: Cannabidiol as Modulator of Spontaneous Adipogenesis in Human Adipose-Derived Stem Cells
Source: Molecules. 2025 May 29;30(11):2367. doi: 10.3390/molecules30112367 (PMC12156936; doi:10.3390/molecules30112367)
Supplement: Supplementary file 1 [file molecules-30-02367-s001.zip]

Archive with 1 entries (1 files):
- molecules-3620373-supplementary.jpg
